# Supplementary material for: Prognostic Value of a New Tool (the 3D/3D+) for Predicting 30-Day Mortality in Emergency Department Patients Aged 75 Years and Older
Source: J Clin Med. 2023 Oct 11;12(20):6469. doi: 10.3390/jcm12206469 (PMC10607455; doi:10.3390/jcm12206469)
Supplement: Supplementary file 1 [file jcm-12-06469-s001.zip]

Archive with 1 entries (1 files):
- jcm-2616383-supplementary.pdf
